# Supplementary material for: Different viral effectors hijack TCP17, a key transcription factor for host Auxin synthesis, to promote viral infection
Source: PLoS Pathog. 2024 Aug 29;20(8):e1012510. doi: 10.1371/journal.ppat.1012510 (PMC11389919; doi:10.1371/journal.ppat.1012510)
Supplement: S1 Table — (XLSX) [file ppat.1012510.s014.xlsx]

## Sheet: Sheet1
S1 Table. Primers used in this study.
Primer		Purpose
pGBKT7-NSs-F	CTGCATATGGCCATGGAGGCCgaattcATGTCTTCAAGTGTTTATGAGTCG	To amplify TSWV NSs gene, then clone into pGBKT7
pGBKT7-NSs-R	TGCAGGTCGACGGATCCCCGGgaattcTTATTTTGATCCTGAAGCATGTGC
pGADT7-TCP17-F	GCCATGGAGGCCAGTgaattcATGGGAATAAAAAAAGAAGATC	To amplify TCP17 gene, then clone into pGADT7
pGADT7-TCP17-R	CAGCTCGAGCTCGATggatccCTACTCGATATGGTCTGGTTG
GST-TCP17-F	TGGATCTCGTCGTGCATCTGTTggatccATGGGAATAAAAAAAGAAGATC	To amplify TCP17 gene, then clone into pGADT7
GST-TCP17-R	CAGATCGTCAGTCAGTCACGATgaattcCTACTCGATATGGTCTGGTTG
NSs-His-F	AACTTTAAGAAGGAGATATAccatggCAATGTCTTCAAGTGTTTATGAGTCG	To amplify TSWV NSs gene, then clone into pET28a
NSs-His-R	CTCAGTGGTGGTGGTGGTGGTGctcgagTTTTGATCCTGAAGCATGTGC
NSs-FLAG-F	AGCTTTCGCGAGCTCggtaccATGTCTTCAAGTGTTTATGAGTCG	To amplify TSWV NSs gene, then clone into pCAM2300S
NSs-FLAG-R	AACATCGTATGGGTAggatccTTACTTGTCATCATCATCCTTGTAATCTTTTGATCCTGAAGCATGTG
YFP-TCP17-F	ACTCTCGGCATGGAGGAGCTGTACagatctATGGGAATAAAAAAAGAAGATC	To amplify TCP17 gene, then clone into pCAM2300S-YFP
YFP-TCP17-R	GCCTGCAGCCGGGCGGCCGCTTTAagatctCTACTCGATATGGTCTGGTTG
NSs-nLUC-F	ACGAGCTCGGTACCCGggatccATGTCTTCAAGTGTTTATGAGTCG	To amplify TSWV NSs gene, then clone into pCAM1300-nLUC
NSs-nLUC-R	GACGCGTACGAGATCTGgtcgacTTTTGATCCTGAAGCATGTGC
cLUC-TCP17-F	GTACGCGTCCCGGGGCggtaccATGGGAATAAAAAAAGAAGATC	To amplify TCP17 gene, then clone into pCAM1300-cLUC
cLUC-TCP17-R	GATACGAACGAAAGCTCTGCAGgtcgacCTACTCGATATGGTCTGGTTG
cYFP-NSs-F	TACAAGTCCGGAGTCGACGCACAGggtaccATGTCTTCAAGTGTTTATGAGTCGATC	To amplify TSWV NSs gene, then clone into pCV-cYFP
cYFP-NSs-R	TCGGGGAAATTCGAGCTCGCCTGGggatccTTATTTTGATCCTGAAGCATGTGCTTC
nYFP-TCP17-F	GAGGACTCCGGAGTCGACGCACAGggtaccATGGGAATAAAAAAAGAAGATC	To amplify TCP17 gene, then clone into pCV-nYFP
nYFP-TCP17-R	TCGGGGAAATTCGAGCTCGCCTGGggatccCTACTCGATATGGTCTGGTTG
TCP17-FLAG-F	AGCTTTCGCGAGCTCggtaccATGGGAATAAAAAAAGAAGATCAGAAAAG	To amplify TCP17 gene, then clone into pCAM2300S-FLAG
TCP17-FLAG-R	AACATCGTATGGGTAggatccCTACTTGTCATCATCATCCTTGTAATCCTCGATATGGTCTGGTTGTGAGCT
pYUC2::LUC-F	TCACTATAGGGCGAATTGggtaccAAAATACAGAAGCCAAAAGAATATATAAC	To amplify gene fragment of YUC2 promoter then clone into pGreenⅡ
pYUC2::LUC-R	GGTGGCGGCCGCTCTAGAactagtGAAAGAGAGAAAGAGAAGAAAAAAGAGAG
pYUC5::LUC-F	TCACTATAGGGCGAATTGggtaccGATTACATCGAGTATGCATATTG	To amplify gene fragment of YUC5 promoter then clone into pGreenⅡ
pYUC5::LUC-R	GGTGGCGGCCGCTCTAGAactagtCTTTAGGGGTGAGTTTGATCGAATC
pYUC5(mut)::LUC-F	TCACTATAGGGCGAATTGggtaccGATTACATCGAGTATGCATATTG	To amplify gene fragment of YUC5(mut) promoter then clone into pGreenⅡ
pYUC5(mut)::LUC-R	GGTGGCGGCCGCTCTAGAactagtCTTTAGGGGTGAGTTTGATCGAATC
pYUC8::LUC-F	TCACTATAGGGCGAATTGggtaccGGGATCCTCTATAATATTTTCTCTAAT	To amplify gene fragment of YUC8 promoter then clone into pGreenⅡ
pYUC8::LUC-R	GGTGGCGGCCGCTCTAGAactagtCTTTTTTTATAAGTTTCTTTAATAAGTATTG
pActin2::LUC-F	CTATAGGGCGAATTGggtaccAACAATATACGTTACTTTTTTGTGG	To amplify gene fragment of Actin2 promoter then clone into pGreenⅡ
pActin2::LUC-R	CGCTCTAGAACTAGTggatccGGTCTACGATCTGCAATCAAAAAC
pActin5::LUC-F	CTATAGGGCGAATTGggtaccTCGGTAAATCCAGTAGGTGC	To amplify gene fragment of Actin5 promoter then clone into pGreenⅡ
pActin5::LUC-R	CGCTCTAGAACTAGTggatccCCCTCCCGTATGTGGTGGAC
pSlYUC5::LUC-F	CTATAGGGCGAATTGggtaccTATATTTGAATAATAATATTAACC	To amplify gene fragment of SlYUC5 promoter then clone into pGreenⅡ
pSlYUC5::LUC-R	CGCTCTAGAACTAGTggatccTTTCGTATGTTTTAAGTGAAAATAG
pCaYUC5::LUC-F	CTATAGGGCGAATTGggtaccTGACCATAAAAATATTTCAATAAAGG	To amplify gene fragment of CaYUC5 promoter then clone into pGreenⅡ
pCaYUC5::LUC-R	CGCTCTAGAACTAGTggatccGTTTTCTCGACTGACTTTGAAAGC
pDR5::LUC-F	TCACTATAGGGCGAATTGggtaccGGGGTACCGCTATGACCATGA	To amplify gene fragment of DR5 promoter then clone into pGreenⅡ
pDR5::LUC-R	GGTGGCGGCCGCTCTAGAactagtACTAGTGCAAGCTTCCTCTCC
NSs-F	GGggtaccATGTCTTCAAGTGTTTATGAGTCGATC	To amplify TSWV NSs gene, then clone into pCAM2300S
NSs--R	CGggatccTTATTTTGATCCTGAAGCATGTGC
NSs(mut)-F	GGggtaccATGTCTTCAAGTGTTTATGAGTCGATC	To amplify NSs(mut) gene, then clone into pCAM2300S
NSs(mut)-R	CGggatccTTATTTTGATCCTGAAGCATGTGC
Brige-TCP17-NSs-F	TGACTGTATCGCCGgaattcATGGGAATAAAAAAAGAAGATCAGAAAAG	To amplify TCP17 genes, then clone into pBrige-NSs
Brige-TCP17-NSs-R	CGGAATTAGCTTGGctgcagCTACTCGATATGGTCTGGTTGTGAG
Brige-TCP17-MBP-F	TGACTGTATCGCCGgaattcATGGGAATAAAAAAAGAAGATCAGAAAAG	To amplify TCP17genes, then clone into pBrige-MBP
Brige-TCP17-MBP-R	CGGAATTAGCTTGGctgcagCTACTCGATATGGTCTGGTTGTGAG
FLAG-TCP17-F	AACTTTAAGAAGGAGATATAccatggCAGATTACAAGGATGATGATGACAAGATGGGAATAAAAAAAGAAGATC	To amplify TSWV NSs gene, then clone into pET28a-FLAG
FLAG-TCP17-R	CTCAGTGGTGGTGGTGGTGGTGctcgagCTCGATATGGTCTGGTTG
TCP17-nLUC-F	ACGAGCTCGGTACCCGggatccATGGGAATAAAAAAAGAAGATC	To amplify TCP17 gene, then clone into pCAM1300-nLUC
TCP17-nLUC-R	GACGCGTACGAGATCTGgtcgacCTCGATATGGTCTGGTTG
SlTCP17-F	AGCTTTCGCGAGCTCggtaccATGATTACAAGAGAAGAGAAG	To amplify SlTCP17 gene, then clone into pCAM2300S
SlTCP17-R	AACATCGTATGGGTAggatccATTGGAAGGCTCCGTGTCATC
CaTCP17-F	AGCTTTCGCGAGCTCggtaccATGATTTCAAGAGAAGTGAACA	To amplify CaTCP17 gene, then clone into pCAM2300S
CaTCP17-R	AACATCGTATGGGTAggatccATTGGAGGACTCCCTCTCCT
pGBKT7-γb-F	CTGCATATGGCCATGGAGGCCgaattcATGATGGCTACTTTCTCTTGTG	To amplify BSMV γb gene, then clone into pGBKT7
pGBKT7-γb-R	CCGCTGCAGGTCGACggatccTTACTTAGAAACGGAAGAAGAATC
pGBKT7-NS3-F	CTGCATATGGCCATGGAGGCCgaattcATGAACGTGTTCACATCGTCTG	To amplify RSV NS3, then clone into pGBKT7
pGBKT7-NS3-R	CCGCTGCAGGTCGACggatccCTACAGCACAGCTGGAGAG
pGBKT7-P19-F	CTGCATATGGCCATGGAGGCCgaattcATGGAACGAGCTATACAAGG	To amplify TBSV P19 gene, then clone into pGBKT7
pGBKT7-P19-R	CCGCTGCAGGTCGACggatccTTACTCGCTTTCTTTTTCGAAGG
pGBKT7-TCP17-N-F	GGACCTGCATATGGCCATGGAGGCCgaattcATGGGAATAAAAAAAGAAGATC	To amplify N-terminal fragment of TCP17, then clone into pGBKT7
pGBKT7-TCP17-N-R	AGTTATGCGGCCGCTGCAGGTCGACggatccCTAGACCCCGGGAAAAGATTCTC
pGBKT7-TCP17-C-F	GGACCTGCATATGGCCATGGAGGCCgaattcATGTTCGATCTTGGAAGAACA	To amplify C-terminal fragment of TCP17, then clone into pGBKT7
pGBKT7-TCP17-C-R	AGTTATGCGGCCGCTGCAGGTCGACggatccCTACTCGATATGGTCTGGTTG
pGBKT7-NSs(mut)-F	CTGCATATGGCCATGGAGGCCgaattcATGTCTTCAAGTGTTTATGAGTCG	To amplify TSWV NSs(mut) gene, then clone into pGBKT7
pGBKT7-NSs(mut)-R	TGCAGGTCGACGGATCCCCGGgaattcTTATTTTGATCCTGAAGCATGTGC
pGADT7-TCP5-F	GCCATGGAGGCCAGTgaattcATGAGATCAGGAGAATGTGATG	To amplify TCP5 gene, then clone into pGADT7
pGADT7-TCP5-R	CAGCTCGAGCTCGATggatccTCAAGAATCTGATTCATTATCGC
pGADT7-TCP13-F	GCCATGGAGGCCAGTgaattcATGAATATCGTCTCTTGGAAAGATG	To amplify TCP13 gene, then clone into pGADT7
pGADT7-TCP13-R	CAGCTCGAGCTCGATggatccTCACATATGGTGATCACTTCCTC
pGADT7-TCP8-F	GCCATGGAGGCCAGTgaattcATGGATCTCTCCGACATCCG	To amplify TCP8 gene, then clone into pGADT7
pGADT7-TCP8-R	CAGCTCGAGCTCGATggatccTCACTCAGAGCTATTTGAGTTCTCC
pGADT7-TCP22-F	GCCATGGAGGCCAGTgaattcATGAATCAGAATTCCTCTGTTGCG	To amplify TCP22 gene, then clone into pGADT7
pGADT7-TCP22-R	CAGCTCGAGCTCGATggatccTCACTTTTTGTCATCACCACC
Brige-TCP17-γb-F	CTAAGAAGAAGAGAAAGGTGgcggccgcAATGATGGCTACTTTCTCTTG	To amplify BSMV γb gene, then clone into pBrige-TCP17
Brige-TCP17-γb-R	CCGAAGATCTTCGGGCTAATgcggccgcTTACTTAGAAACGGAAGAAGAATC
Brige-TCP17-NS3-F	CTAAGAAGAAGAGAAAGGTGgcggccgcAATGAACGTGTTCACATCGTCTG	To amplify RSV NS3 gene, then clone into pBrige-TCP17
Brige-TCP17-NS3-R	CCGAAGATCTTCGGGCTAATgcggccgcCTACAGCACAGCTGGAGAG
Brige-TCP17-P19-F	CTAAGAAGAAGAGAAAGGTGgcggccgcAATGGAACGAGCTATACAAGG	To amplify TBSV P19 gene, then clone into pBrige-TCP17
Brige-TCP17-P19-R	CCGAAGATCTTCGGGCTAATgcggccgcTTACTCGCTTTCTTTTTCGAAGG
RT-NSs-F	GCAAACATCAGCTCCCAATTC	Genetically modified plant testing
RT-NSs-R	TTATTTTGATCCTGAAGCATGT
YUC5-probe-F:	TTTGGACCATATGATCAGAAGAATTTGGATGATATGAATATCATTATGATTGGTCCAT	Used for synthesizing labeled probe
YUC5-probe-R:	ATGGACCAATCATAATGATATTCATATCATCCAAATTCTTCTGATCATATGGTCCAAA
YUC5-Mutant probe-F:	TTTAAAAAATATGATCAGAAGAATTTGGATGATATGAATATCATTATGATTAAAAAAT	Used for synthesizing Mutant probe
YUC5-Mutant probe-R:	ATTTTTTAATCATAATGATATTCATATCATCCAAATTCTTCTGATCATATTTTTTAAA
TCP17-His-F	AACTTTAAGAAGGAGATATACCatggcaATGGGAATAAAAAAAGAAGATC	To amplify TCP17 gene, then clone into pET28a
TCP17-His-R	CTCAGTGGTGGTGGTGGTGGTGctcgagCTCGATATGGTCTGGTTG
qYUC2-F	GACCGTGGAGGAAGCCAAGTTCG	To analyze RNA expression level of YUC2 by qPCR
qYUC2-R	GATTCCATCAATCTCCGGCATCACC
qYUC5-F	GAGATCGATGGGCTCACAACGGAG	To analyze RNA expression level of YUC5 by qPCR
qYUC5-R	CATGAACCGAGCTACGAACAACCATG
qYUC6-F	GCGTGACTAGCGTGGGAGAAGAAG	To analyze RNA expression level of YUC6 by qPCR
qYUC6-R	ATGACACGTGTGCTTAACTACCCCG
qYUC8-F	GTGTGCAGACTGCTCGGTTCGATG	To analyze RNA expression level of YUC8 by qPCR
qYUC8-R	ATCACAAGCGTGAATCACCTCACCG
qIAA3-F	CAGCTTCCTCGAAGCCTCTCATCTT	To analyze RNA expression level of IAA3 by qPCR
qIAA3-R	TCTGTTCCCGGTAATCCCAGCCT
qIAA29-F	GGTAGGAGGATCACGGCGATGA	To analyze RNA expression level of IAA29 by qPCR
qIAA29-R	AAGGAGTTAGTGAGGGACTCGTAAG
qSAUR22-F	CACCAAAAGGGTTTCTTGCAGTGT	To analyze RNA expression level of SAUR22 by qPCR
qSAUR22-R	TCATGACAAGGTATCGTTAAGCCCC
qACTIN8-F	GGTATTGTGTTGGACTCTGGTGATG	To analyze RNA expression level of ACTIN8 by qPCR
qACTIN8-R	TCTCTTGCTCGTAGTCGACAGCGA
qTSWV N-F	GACAGGATTGGAGCCACTGACATGAC	To analyze RNA expression level of TSWV N by qPCR
qTSWV N-R	AGCCTCACAGACTTTGCATCATCAAG
The homologous recombination sequences are in uppercase; the restriction enzyme sites are the lowercase letters; the gene sequences are in uppercase.
