# Supplementary material for: Different viral effectors hijack TCP17, a key transcription factor for host Auxin synthesis, to promote viral infection
Source: PLoS Pathog. 2024 Aug 29;20(8):e1012510. doi: 10.1371/journal.ppat.1012510 (PMC11389919; doi:10.1371/journal.ppat.1012510)
Supplement: S2 Table — (XLSX) [file ppat.1012510.s015.xlsx]

## Sheet: FIG 1
Figure 1B
		Mock			TSWV			P value
	YUC2	0.861347	1.01255	1.1261	0.374058	0.250231	0.300277	0.0012
	YUC5	1.03725	1.03009	0.932665	0.495205	0.445274	0.522232	0.0002
	YUC6	0.932572	1.0158	1.05163	0.363314	0.449363	0.437075	0.0002
	YUC8	1.05213	1.01289	0.93498	0.389575	0.360142	0.373992	<0.0001
Figure 1C		WT			NSs			P value
	IAA	10.35	12.59	13.21	9.27	10.09	8.11	0.0499
Figure 1D		WT			NSs			P value
	YUC2	0.841532	1.02348	1.13498	0.666941	0.749478	0.609408	0.0266
	YUC5	0.949602	1.08306	0.967336	0.701507	0.642254	0.608849	0.0022
	YUC6	1.02696	1.05163	0.921403	0.860875	0.827663	0.735545	0.0248
	YUC8	1.101	1.00109	0.897912	0.75996	0.743449	0.835665	0.0277

## Sheet: FIG 3
Figure 3C
		WT			TCP17			P value
	YUC2	0.889204	0.932345	1.17845	2.74548	2.39114	2.41775	0.0005
	YUC5	1.02648	1.06896	0.904557	1.91785	1.84743	3.1651	0.0384
	YUC6	0.790812	0.969977	1.23921	2.62884	2.3237	2.22842	0.0014
	YUC8	0.776209	1.04673	1.17706	2.89169	2.66397	2.67347	0.0002
Figure 3D
		WT			TCP17			P value
	IAA3	0.95908	0.886449	1.15447	3.10004	3.4439	3.64021	0.0002
	SAUR22	0.948713	0.982397	1.06889	6.69143	6.92292	8.55959	0.0004
	IAA29	0.780463	1.04207	1.17747	5.15127	3.29643	8.57678	0.0394
Figure 3E		WT			TCP17			P value
	IAA	3.97366	3.6895	4.4817	5.22336	5.6881	5.92699	0.0073

## Sheet: FIG 4
Figure 4E
		WT			TCP17			P value
	TSWV-N	1.06047	1.05802	0.881504	0.570925	0.476772	0.675817	0.0067
Figure 4F
		WT			tcp17			P value
	TSWV-N	1.02986	0.896546	1.07359	1.3111	1.25915	1.3433	0.0065

## Sheet: FIG 5
Figure 5B
		Relative IOD			P value
	i	1.07	0.91	1.02	0.0001
	ii	2.14	2.3	2.09
	iii	1.08	0.92	1	0.0002
	iv	0.37	0.32	0.28
Figure 5C
		Relative IOD			P value
	i	1.08	0.96	0.96	0.0006
	ii	2.04	1.81	2.12
	iii	1.1	0.94	0.96	0.0024
	iv	0.51	0.46	0.62
Figure 5D
		Relative IOD			P value
	i	1.17	0.95	0.88	0.0006
	ii	2.17	1.94	2.1
	iii	1.21	0.97	0.82	0.0107
	iv	0.45	0.4	0.53
Figure 5E
		Relative IOD			P value
	i	1.16	0.937	0.903	<0.0001
	ii	10.8	9.7	11.2
	iii	1.09	0.98	0.93	0.0094
	iv	0.71	0.67	0.79

## Sheet: FIG 6
Figure 6C
		Relative IOD			P value
	i	1.1	0.91	0.99	<0.0001
	ii	0.033	0.07	0.1

## Sheet: FIG S4
		WT			NSs			P value
	IAA3	0.920158	1.03644	1.0434	0.616409	0.574946	0.476442	0.0015
	SAUR22	1.0142	1.04066	0.945144	0.739272	0.664636	0.697822	0.0011
	IAA29	1.04871	0.763119	1.18817	0.468635	0.70935	0.476572	0.0387

## Sheet: FIG S7
Figure S7B
		WT			tcp17			P value
	YUC2	0.858825	1.01917	1.122	0.952383	0.768824	1.02376	0.4746
	YUC5	1.07872	0.905948	1.01533	0.47661	0.620197	0.463033	0.0025
	YUC6	1.03971	1.136	0.824285	0.894356	0.860347	0.971276	0.4033
	YUC8	1.12091	0.886255	0.992833	0.59793	0.370584	0.42284	0.0052
Figure S7C
		WT			tcp17			P value
	IAA3	1.06536	0.99085	0.943792	0.868623	0.84879	0.790094	0.0181
	SAUR22	0.959515	0.973627	1.06686	0.860943	0.908818	0.978778	0.1557
	IAA29	1.09499	1.09977	0.805237	0.932371	1.27704	0.930926	0.7719

## Sheet: FIG S8
Figure S8A
		Relative IOD			P value
	i	1.11	0.88	1.01	0.0563
	ii	1.34	1.13	1.25
Figure S8B
		Relative IOD			P value
	i	1.05	0.92	1.03	0.298
	ii	0.933	0.916	0.987
Figure S8C
		Relative IOD			P value
	i	1.12	0.91	0.97	0.0593
	ii	0.78	0.82	0.87

## Sheet: FIG S9
Figure S9A
		Relative IOD			P value
	i	1.12	0.98	0.9	0.0003
	ii	2.69	2.32	2.53
Figure S9B
		Relative IOD			P value
	i	1.18	0.86	0.96	0.0019
	ii	2.71	2.12	2.46

## Sheet: FIG S10
Figure S10A
		Relative IOD
	i	1.04	0.95	1.01
	ii	2.12	2.32	1.91
	iii	0.51	0.57	0.66
Tukey's multiple comparisons test	Mean Diff.	95.00% CI of diff.	Below threshold?	Summary	Adjusted P Value
Column A vs. Column B	-1.117	-1.440 to -0.7938	Yes	***	0.0001	A-B
Column A vs. Column C	0.42	0.09711 to 0.7429	Yes	*	0.0169	A-C
Column B vs. Column C	1.537	1.214 to 1.860	Yes	****	<0.0001	B-C
Test details	Mean 1	Mean 2	Mean Diff.	SE of diff.	n1	n2	q	DF
Column A vs. Column B	1	2.117	-1.117	0.1052	3	3	15.01	6
Column A vs. Column C	1	0.58	0.42	0.1052	3	3	5.644	6
Column B vs. Column C	2.117	0.58	1.537	0.1052	3	3	20.65	6
Figure S10B
		Relative IOD
	i	1.04	0.94	1.02
	ii	1.99	1.86	2.15
	iii	0.79	0.82	0.67
Tukey's multiple comparisons test	Mean Diff.	95.00% CI of diff.	Below threshold?	Summary	Adjusted P Value
Column A vs. Column B	-1	-1.251 to -0.7486	Yes	****	<0.0001	A-B
Column A vs. Column C	0.24	-0.01136 to 0.4914	No	ns	0.0594	A-C
Column B vs. Column C	1.24	0.9886 to 1.491	Yes	****	<0.0001	B-C
Test details	Mean 1	Mean 2	Mean Diff.	SE of diff.	n1	n2	q	DF
Column A vs. Column B	1	2	-1	0.08192	3	3	17.26	6
Column A vs. Column C	1	0.76	0.24	0.08192	3	3	4.143	6
Column B vs. Column C	2	0.76	1.24	0.08192	3	3	21.41	6
Figure S10C
		Relative IOD
	i	1.11	0.97	0.92
	ii	2.05	1.91	2.2
	iii	0.75	0.62	0.69
Tukey's multiple comparisons test	Mean Diff.	95.00% CI of diff.	Below threshold?	Summary	Adjusted P Value
Column A vs. Column B	-1.053	-1.324 to -0.7829	Yes	****	<0.0001	A-B
Column A vs. Column C	0.3133	0.04287 to 0.5838	Yes	*	0.0279	A-C
Column B vs. Column C	1.367	1.096 to 1.637	Yes	****	<0.0001	B-C
Test details	Mean 1	Mean 2	Mean Diff.	SE of diff.	n1	n2	q	DF
Column A vs. Column B	1	2.053	-1.053	0.08815	3	3	16.9	6
Column A vs. Column C	1	0.6867	0.3133	0.08815	3	3	5.027	6
Column B vs. Column C	2.053	0.6867	1.367	0.08815	3	3	21.93	6

[truncated: 1 more sheets: FIG S11]
